# Supplementary material for: Machine learning prediction of oncology drug targets based on protein and network properties
Source: BMC Bioinformatics. 2020 Mar 14;21:104. doi: 10.1186/s12859-020-3442-9 (PMC7071582; doi:10.1186/s12859-020-3442-9)
Supplement: Supplementary file 5 — Additional file 5: Table S2. The list of protein features utilized in the prediction model and the statistical significance differentiating the protein properties of drug targets from non-drug targets. [file 12859_2020_3442_MOESM5_ESM.xls]

## Sheet: List of features
Features
Molecularweight
Residues
AvResWeight
Charge
Isoelectric
A280_molar_ext
A280_molar_ext_cyst
A280_ext_coeff
A280_ext_coeff_cyst
Prob
Ala
Arg
Asn
Asp
Cys
Gln
Glu
Gly
His
Ile
Leu
Lys
Met
Phe
Pro
Ser
Thr
Trp
Tyr
Val
Acidic
Aliphatic
Aromatic
Basic
Charged
Non.polar
Polar
Small
Tiny
Glycocylation (N)
Glycocylation (O)
Phosphorylation (TYR)
Phosphorylation (THR)
Phosphorylation (SER)
Secondary Structure (alpha helix)
Secondary Structure (beta sheet)
Secondary Structure (turns)
Secondary Structure (coil)
Tissue specificity
Solvent Accessibility
Degree
Betweeness
Eigen Centrality
PageRank
C loseness
Enzyme categories
Subcellular localization
Signal peptide cleavage site
Protein Essentiality
PEST region
Transmembrane Helices
Biological process (top 1)
Biological process (top 2)
Biological process (top 3)
Molecular Function (top 1 )
Molecular Function (top 2 )
Molecular Function (top 3 )
Signalling Pathway (top 1)
Signalling Pathway (top 2)
Signalling Pathway (top 3)

## Sheet: Feature_stats
Property (continuos)	P value	Ratio (drug vs non-drug)		Property (categorical)	P value
Molecularweight	2.4e-05	1.253		Enzyme categories	5.8e-11
Residues	3.1e-05	1.249		Subcellular localization	2.8e-07
AvResWeight	0.43	1.003		Signal peptide cleavage site	5.5e-13
Charge	0.49	0.697		Protein Essentiality	<2e-16
Isoelectric	0.18	0.963		PEST region	0.98
A280_molar_ext	4.2e-12	1.533		Transmembrane Helices	4.24e-15
A280_molar_ext_cyst	9.2e-12	1.532
A280_ext_coeff	2.2e-06	1.215
A280_ext_coeff_cyst	2e-06	1.213
Prob	0.61	0.991
Ala	0.066	0.924
Arg	0.0014	0.874
Asn	1.4e-06	1.192
Asp	0.66	0.982
Cys	0.00068	1.088
Gln	7e-06	0.838
Glu	0.0031	0.867
Gly	0.75	0.966
His	0.13	0.9
Ile	6.2e-05	1.19
Leu	0.27	1.023
Lys	0.083	0.884
Met	0.00021	1.137
Phe	4.8e-06	1.183
Pro	0.99	0.929
Ser	0.93	0.986
Thr	0.0095	1.057
Trp	9.8e-05	1.236
Tyr	2.4e-06	1.184
Val	0.00024	1.106
Acidic	0.012	0.913
Aliphatic	0.02	1.042
Aromatic	9.2e-06	1.12
Basic	4.6e-07	0.883
Charged	1.5e-06	0.896
Non.polar	3e-05	1.048
Polar	3e-05	0.946
Small	0.21	1.008
Tiny	0.98	0.988
Glycocylation (N)	3.3e-07	2.311
Glycocylation (O)	<2e-16	2.929
Phosphorylation (TYR)	4.6e-07	2.364
Phosphorylation (THR)	0.017	1.182
Phosphorylation (SER)	0.033	1.054
Secondary Structure (alpha helix)	0.0043	0.896
Secondary Structure (beta sheet)	6.6e-06	1.141
Secondary Structure (turns)	0.0028	1.06
Secondary Structure (coil)	0.22	0.959
Tissue specificity	1.8e-08	0.899
Solvent Accessibility	1.9e-11	0.853
Degree	5.48e-30	2.99
Betweeness	1.36e-28	5.47
Eigen Centrality	9.93e-25	1.81
PageRank	6.28e-36	1.82
Closeness	6.25e-38	1.13
