# Supplementary material for: Machine learning prediction of oncology drug targets based on protein and network properties
Source: BMC Bioinformatics. 2020 Mar 14;21:104. doi: 10.1186/s12859-020-3442-9 (PMC7071582; doi:10.1186/s12859-020-3442-9)
Supplement: Supplementary file 6 — Additional file 6: Table S3. A. The prediction performance measures based on cross-validation as function of network interaction thresholds. B. Prediction performance based on the DrugBank targets. C. The prediction performance without network and gene ontology features. [file 12859_2020_3442_MOESM6_ESM.xls]

## Sheet: A.Network thres. validation
Crossvalidation (averaged over 1000) based on interaction score threshold
Network threshold (top % of interactions)	Sensitivity	SD	Specificity	SD	Accuracy	SD	Precision	SD	Matthews Correlation	SD	AUC	SD
10	0.912647	0.0153974	0.914608	0.0223952	0.913627	0.015976	0.914761	0.0211181	0.827444	0.0319779	0.968847	0.00758094
20	0.914902	0.0146068	0.910196	0.0235129	0.912549	0.0153237	0.911016	0.0215076	0.825345	0.030533	0.969416	0.00871467
30	0.91598	0.0142961	0.905588	0.0230093	0.910784	0.0154386	0.906922	0.0212221	0.82182	0.0308266	0.968624	0.00838196
40	0.915392	0.0130462	0.905882	0.022469	0.910637	0.0142082	0.907147	0.0205752	0.82153	0.0283443	0.968879	0.00778408
50	0.916078	0.0145028	0.909804	0.0225983	0.912941	0.0159812	0.910681	0.0210191	0.826068	0.0319163	0.969573	0.00800962
60	0.914216	0.0117725	0.907549	0.0216887	0.910882	0.0132449	0.908527	0.0197569	0.82199	0.0264083	0.96857	0.00753485
70	0.912549	0.0141202	0.900882	0.0223779	0.906716	0.0153512	0.902345	0.0203573	0.813665	0.0305563	0.96773	0.00787508
80	0.915294	0.0137608	0.903922	0.022339	0.909608	0.015522	0.905312	0.0205084	0.819431	0.030931	0.9682	0.00917591
90	0.913824	0.0152198	0.905	0.0188863	0.909412	0.0135188	0.906066	0.0172907	0.819034	0.0269872	0.968484	0.00668818
100	0.915882	0.0147589	0.905686	0.0234327	0.910784	0.0162505	0.906987	0.0216459	0.821802	0.0324209	0.968771	0.00804465

## Sheet: B.Cross-validation comparison
	Sensitivity	SD	Specificity	SD	Accuracy	SD	Precision	SD	Matthews Correlation	SD	AUC	SD
Cross validation using oncology targets	0.912647	0.0153974	0.914608	0.0223952	0.913627	0.015976	0.914761	0.0211181	0.827444	0.0319779	0.968847	0.00758094
Cross validation using DrugBank targets	0.87	0.006	0.852	0.008	0.87	0.005	0.854	0.007	0.71	0.011	0.93096	0.004

## Sheet: C.Novel features
	Sensitivity	SD	Specificity	SD	Accuracy	SD	Precision	SD	Matthews Correlation	SD	AUC	SD
All features	0.912647	0.0153974	0.914608	0.0223952	0.913627	0.015976	0.914761	0.0211181	0.827444	0.0319779	0.968847	0.00758094
Without net and biological function	0.82451	0.0196669	0.872222	0.0275478	0.848366	0.0203108	0.866262	0.0262017	0.697759	0.0409318	0.916638	0.0131598
