# Supplementary material for: Machine learning prediction of oncology drug targets based on protein and network properties
Source: BMC Bioinformatics. 2020 Mar 14;21:104. doi: 10.1186/s12859-020-3442-9 (PMC7071582; doi:10.1186/s12859-020-3442-9)
Supplement: Supplementary file 7 — Additional file 7: Table S4. The top 100 highest scored drug target and current drugs targeting them. [file 12859_2020_3442_MOESM7_ESM.xlsx]

## Sheet: Sheet1
Protein	Drug target score	Gene_name	Description	Approved Drugs ID (DrugBank)
P10721	0.9979	KIT SCFR	Mast/stem cell growth factor receptor Kit (SCFR) (EC 2.7.10.1) (Piebald trait protein) (PBT) (Proto-oncogene c-Kit) (Tyrosine-protein kinase Kit) (p145 c-kit) (v-kit Hardy-Zuckerman 4 feline sarcoma viral oncogene homolog) (CD antigen CD117)	DB00398	DB00619	DB01254	DB01268	DB04868	DB06589	DB06595	DB08896	DB08901	DB09078	DB09103	DB12010
P24530	0.996988	EDNRB ETRB	Endothelin receptor type B (ET-B) (ET-BR) (Endothelin receptor non-selective type)	DB00559	DB06268	DB06403	DB08932
Q02763	0.995978	TEK TIE2 VMCM VMCM1	Angiopoietin-1 receptor (EC 2.7.10.1) (Endothelial tyrosine kinase) (Tunica interna endothelial cell kinase) (Tyrosine kinase with Ig and EGF homology domains-2) (Tyrosine-protein kinase receptor TEK) (Tyrosine-protein kinase receptor TIE-2) (hTIE2) (p140 TEK) (CD antigen CD202b)	DB00415	DB05294	DB08896	DB08901	DB12010
P35367	0.995947	HRH1	Histamine H1 receptor (H1R) (HH1R)	DB00215	DB00245	DB00246	DB00283	DB00321	DB00334	DB00341	DB00342	DB00354	DB00363	DB00366	DB00370	DB00405	DB00408	DB00420	DB00427	DB00434	DB00455	DB00458	DB00477	DB00540	DB00543	DB00555	DB00557	DB00568	DB00637	DB00656	DB00719	DB00726	DB00734	DB00737	DB00748	DB00751	DB00768	DB00777	DB00792	DB00797	DB00835	DB00902	DB00920	DB00934	DB00950	DB00967	DB00972	DB00985	DB01069
P35354	0.995854	PTGS2 COX2	Prostaglandin G/H synthase 2 (EC 1.14.99.1) (Cyclooxygenase-2) (COX-2) (PHS II) (Prostaglandin H2 synthase 2) (PGH synthase 2) (PGHS-2) (Prostaglandin-endoperoxide synthase 2)	DB00159	DB00210	DB00233	DB00244	DB00316	DB00328	DB00461	DB00465	DB00469	DB00480	DB00482	DB00500	DB00533	DB00554	DB00573	DB00580	DB00586	DB00605	DB00712	DB00749	DB00784	DB00788	DB00795	DB00812	DB00814	DB00821	DB00861	DB00870	DB00936	DB00939	DB00945	DB00963	DB00991	DB01009	DB01014	DB01041	DB01050	DB01283	DB01397	DB01399	DB01401	DB01404	DB01419	DB01435	DB01600	DB01628
P21802	0.995143	FGFR2 BEK KGFR KSAM	Fibroblast growth factor receptor 2 (FGFR-2) (EC 2.7.10.1) (K-sam) (KGFR) (Keratinocyte growth factor receptor) (CD antigen CD332)	DB00039	DB01041	DB01109	DB08896	DB08901	DB09078	DB09079	DB10770	DB10772	DB12010
P35968	0.994953	KDR FLK1 VEGFR2	Vascular endothelial growth factor receptor 2 (VEGFR-2) (EC 2.7.10.1) (Fetal liver kinase 1) (FLK-1) (Kinase insert domain receptor) (KDR) (Protein-tyrosine kinase receptor flk-1) (CD antigen CD309)	DB00398	DB01268	DB05578	DB06589	DB06595	DB06626	DB08875	DB08896	DB08901	DB09078	DB09079	DB12010
P07333	0.994859	CSF1R FMS	Macrophage colony-stimulating factor 1 receptor (CSF-1 receptor) (CSF-1-R) (CSF-1R) (M-CSF-R) (EC 2.7.10.1) (Proto-oncogene c-Fms) (CD antigen CD115)	DB00619	DB01268	DB12010
P06213	0.994372	INSR	Insulin receptor (IR) (EC 2.7.10.1) (CD antigen CD220) [Cleaved into: Insulin receptor subunit alpha; Insulin receptor subunit beta]	DB00030	DB00046	DB00047	DB00071	DB01277	DB01306	DB01307	DB01309	DB09129	DB09564	DB12010	DB12267
P00533	0.994262	EGFR ERBB ERBB1 HER1	Epidermal growth factor receptor (EC 2.7.10.1) (Proto-oncogene c-ErbB-1) (Receptor tyrosine-protein kinase erbB-1)	DB00002	DB00072	DB00281	DB00317	DB00530	DB01259	DB01269	DB05294	DB08916	DB09330	DB09559	DB10772	DB11828	DB11963	DB12010	DB12267
P35916	0.993608	FLT4 VEGFR3	Vascular endothelial growth factor receptor 3 (VEGFR-3) (EC 2.7.10.1) (Fms-like tyrosine kinase 4) (FLT-4) (Tyrosine-protein kinase receptor FLT4)	DB00398	DB01268	DB06589	DB06626	DB08896	DB09078	DB09079	DB12010
P08581	0.993417	MET	Hepatocyte growth factor receptor (HGF receptor) (EC 2.7.10.1) (HGF/SF receptor) (Proto-oncogene c-Met) (Scatter factor receptor) (SF receptor) (Tyrosine-protein kinase Met)	DB08865	DB08875	DB12010	DB12267
P22888	0.993359	LHCGR LCGR LGR2 LHRHR	Lutropin-choriogonadotropic hormone receptor (LH/CG-R) (Luteinizing hormone receptor) (LHR) (LSH-R)	DB00014	DB00032	DB00044	DB00050	DB00097	DB06719	DB09126
P09619	0.993333	PDGFRB PDGFR PDGFR1	Platelet-derived growth factor receptor beta (PDGF-R-beta) (PDGFR-beta) (EC 2.7.10.1) (Beta platelet-derived growth factor receptor) (Beta-type platelet-derived growth factor receptor) (CD140 antigen-like family member B) (Platelet-derived growth factor receptor 1) (PDGFR-1) (CD antigen CD140b)	DB00102	DB00398	DB00619	DB01254	DB01268	DB06589	DB06595	DB08896	DB10770	DB12010
P21554	0.993144	CNR1 CNR	Cannabinoid receptor 1 (CB-R) (CB1) (CANN6)	DB00470	DB00486	DB06155	DB09061
P04626	0.993044	ERBB2 HER2 MLN19 NEU NGL	Receptor tyrosine-protein kinase erbB-2 (EC 2.7.10.1) (Metastatic lymph node gene 19 protein) (MLN 19) (Proto-oncogene Neu) (Proto-oncogene c-ErbB-2) (Tyrosine kinase-type cell surface receptor HER2) (p185erbB2) (CD antigen CD340)	DB00072	DB01259	DB05773	DB06366	DB08916	DB12010	DB12267
P12931	0.992988	SRC SRC1	Proto-oncogene tyrosine-protein kinase Src (EC 2.7.10.2) (Proto-oncogene c-Src) (pp60c-src) (p60-Src)	DB01254	DB04272	DB06616	DB08901	DB09079	DB12010
P23945	0.992889	FSHR LGR1	Follicle-stimulating hormone receptor (FSH-R) (Follitropin receptor)	DB00032	DB00066	DB00094	DB00097	DB09066
P13612	0.991796	ITGA4 CD49D	Integrin alpha-4 (CD49 antigen-like family member D) (Integrin alpha-IV) (VLA-4 subunit alpha) (CD antigen CD49d)	DB00108	DB06822	DB09033
P08069	0.991442	IGF1R	Insulin-like growth factor 1 receptor (EC 2.7.10.1) (Insulin-like growth factor I receptor) (IGF-I receptor) (CD antigen CD221) [Cleaved into: Insulin-like growth factor 1 receptor alpha chain; Insulin-like growth factor 1 receptor beta chain]	DB00030	DB00046	DB00047	DB00071	DB01277	DB09098	DB12267
P25101	0.990528	EDNRA ETA ETRA	Endothelin-1 receptor (Endothelin receptor type A) (ET-A) (ETA-R) (hET-AR)	DB00559	DB00945	DB06268	DB06403	DB08932
P25103	0.989815	TACR1 NK1R TAC1R	Substance-P receptor (SPR) (NK-1 receptor) (NK-1R) (Tachykinin receptor 1)	DB00673	DB01221	DB09048
P00734	0.989516	F2	Prothrombin (EC 3.4.21.5) (Coagulation factor II) [Cleaved into: Activation peptide fragment 1; Activation peptide fragment 2; Thrombin light chain; Thrombin heavy chain]	DB00001	DB00006	DB00055	DB00100	DB00170	DB00278	DB01123	DB01593	DB04898	DB05777	DB06404	DB06695	DB09109	DB09130	DB09228	DB09332	DB11166	DB13151	DB13152	DB14487	DB14533
P21860	0.988716	ERBB3 HER3	Receptor tyrosine-protein kinase erbB-3 (EC 2.7.10.1) (Proto-oncogene-like protein c-ErbB-3) (Tyrosine kinase-type cell surface receptor HER3)
Q9ULV1	0.98852	FZD4	Frizzled-4 (Fz-4) (hFz4) (FzE4) (CD antigen CD344)
P04798	0.987674	CYP1A1	Cytochrome P450 1A1 (EC 1.14.14.1) (CYPIA1) (Cytochrome P450 form 6) (Cytochrome P450-C) (Cytochrome P450-P1)
P07550	0.987406	ADRB2 ADRB2R B2AR	Beta-2 adrenergic receptor (Beta-2 adrenoreceptor) (Beta-2 adrenoceptor)	DB00195	DB00221	DB00248	DB00264	DB00335	DB00368	DB00370	DB00373	DB00397	DB00449	DB00489	DB00521	DB00571	DB00598	DB00612	DB00668	DB00816	DB00841	DB00852	DB00867	DB00871	DB00925	DB00938	DB00960	DB00983	DB01001	DB01064	DB01102	DB01136	DB01151	DB01182	DB01193	DB01203	DB01210	DB01214	DB01274	DB01288	DB01291	DB01359	DB01363	DB01366	DB01407	DB01580	DB04846	DB04861	DB05039
P16234	0.987234	PDGFRA PDGFR2 RHEPDGFRA	Platelet-derived growth factor receptor alpha (PDGF-R-alpha) (PDGFR-alpha) (EC 2.7.10.1) (Alpha platelet-derived growth factor receptor) (Alpha-type platelet-derived growth factor receptor) (CD140 antigen-like family member A) (CD140a antigen) (Platelet-derived growth factor alpha receptor) (Platelet-derived growth factor receptor 2) (PDGFR-2) (CD antigen CD140a)	DB00102	DB00619	DB01268	DB06043	DB06589	DB06595	DB08896	DB08901	DB10772	DB12010
P08709	0.987145	F7	Coagulation factor VII (EC 3.4.21.21) (Proconvertin) (Serum prothrombin conversion accelerator) (SPCA) (Eptacog alfa) [Cleaved into: Factor VII light chain; Factor VII heavy chain]	DB00036	DB00100	DB00170	DB09332	DB13151	DB13152	DB13933
Q99835	0.987029	SMO SMOH	Smoothened homolog (SMO) (Protein Gx)	DB01047	DB06786	DB08828	DB09143
P36888	0.986525	FLT3 CD135 FLK2 STK1	Receptor-type tyrosine-protein kinase FLT3 (EC 2.7.10.1) (FL cytokine receptor) (Fetal liver kinase-2) (FLK-2) (Fms-like tyrosine kinase 3) (FLT-3) (Stem cell tyrosine kinase 1) (STK-1) (CD antigen CD135)	DB00398	DB01268	DB06595	DB08901	DB09079	DB12010	DB12141	DB12267
P25116	0.986442	F2R CF2R PAR1 TR	Proteinase-activated receptor 1 (PAR-1) (Coagulation factor II receptor) (Thrombin receptor)	DB00086	DB09030	DB11300
Q15303	0.986279	ERBB4 HER4	Receptor tyrosine-protein kinase erbB-4 (EC 2.7.10.1) (Proto-oncogene-like protein c-ErbB-4) (Tyrosine kinase-type cell surface receptor HER4) (p180erbB4) [Cleaved into: ERBB4 intracellular domain (4ICD) (E4ICD) (s80HER4)]	DB08916	DB12010	DB12267
P07949	0.986279	RET CDHF12 CDHR16 PTC RET51	Proto-oncogene tyrosine-protein kinase receptor Ret (EC 2.7.10.1) (Cadherin family member 12) (Proto-oncogene c-Ret) [Cleaved into: Soluble RET kinase fragment; Extracellular cell-membrane anchored RET cadherin 120 kDa fragment]	DB00398	DB05294	DB08875	DB08896	DB08901	DB12010
P23219	0.985586	PTGS1 COX1	Prostaglandin G/H synthase 1 (EC 1.14.99.1) (Cyclooxygenase-1) (COX-1) (Prostaglandin H2 synthase 1) (PGH synthase 1) (PGHS-1) (PHS 1) (Prostaglandin-endoperoxide synthase 1)	DB00159	DB00244	DB00316	DB00328	DB00350	DB00461	DB00465	DB00469	DB00500	DB00554	DB00573	DB00586	DB00605	DB00711	DB00712	DB00749	DB00784	DB00788	DB00795	DB00812	DB00814	DB00821	DB00861	DB00870	DB00936	DB00939	DB00945	DB00963	DB00991	DB01009	DB01014	DB01050	DB01283	DB01397	DB01399	DB01401	DB01419	DB01435	DB01600	DB02266	DB02709	DB04817	DB06725	DB06736	DB06802	DB08814
P35372	0.985486	OPRM1 MOR1	Mu-type opioid receptor (M-OR-1) (MOR-1) (Mu opiate receptor) (Mu opioid receptor) (MOP) (hMOP)	DB00193	DB00295	DB00318	DB00321	DB00327	DB00333	DB00454	DB00497	DB00504	DB00514	DB00611	DB00647	DB00652	DB00704	DB00708	DB00802	DB00813	DB00836	DB00844	DB00854	DB00899	DB00904	DB00913	DB00921	DB00956	DB01081	DB01183	DB01192	DB01209	DB01221	DB01227	DB01452	DB06204	DB06230	DB06274	DB06800	DB09049	DB09061	DB09089	DB09209	DB09272	DB11130	DB11186	DB11691
P31785	0.985284	IL2RG	Cytokine receptor common subunit gamma (Interleukin-2 receptor subunit gamma) (IL-2 receptor subunit gamma) (IL-2R subunit gamma) (IL-2RG) (gammaC) (p64) (CD antigen CD132)	DB00004	DB00041
P15056	0.984478	BRAF BRAF1 RAFB1	Serine/threonine-protein kinase B-raf (EC 2.7.11.1) (Proto-oncogene B-Raf) (p94) (v-Raf murine sarcoma viral oncogene homolog B1)	DB00398	DB08881	DB08896	DB08912	DB11718	DB12010
P30874	0.984049	SSTR2	Somatostatin receptor type 2 (SS-2-R) (SS2-R) (SS2R) (SRIF-1)	DB00104	DB06663	DB06791	DB09099	DB13925	DB13985
Q9UBS5	0.984033	GABBR1 GPRC3A	Gamma-aminobutyric acid type B receptor subunit 1 (GABA-B receptor 1) (GABA-B-R1) (GABA-BR1) (GABABR1) (Gb1)	DB00181	DB00996	DB01080	DB01956	DB02530
P22455	0.983706	FGFR4 JTK2 TKF	Fibroblast growth factor receptor 4 (FGFR-4) (EC 2.7.10.1) (CD antigen CD334)	DB00039	DB01109	DB08901	DB09078
P03372	0.983252	ESR1 ESR NR3A1	Estrogen receptor (ER) (ER-alpha) (Estradiol receptor) (Nuclear receptor subfamily 3 group A member 1)	DB00255	DB00286	DB00294	DB00304	DB00367	DB00396	DB00431	DB00481	DB00539	DB00603	DB00624	DB00648	DB00655	DB00675	DB00756	DB00783	DB00823	DB00841	DB00882	DB00890	DB00947	DB00957	DB00977	DB01065	DB01108	DB01183	DB01185	DB01196	DB01357	DB01406	DB01428	DB01593	DB01708	DB01878	DB02709	DB04573	DB04574	DB04575	DB04824	DB04930	DB04938	DB06202	DB06249	DB06401	DB06710	DB09070
P32238	0.981633	CCKAR CCKRA	Cholecystokinin receptor type A (CCK-A receptor) (CCK-AR) (Cholecystokinin-1 receptor) (CCK1-R)	DB00403	DB08862
P05093	0.980187	CYP17A1 CYP17 S17AH	Steroid 17-alpha-hydroxylase/17,20 lyase (EC 1.14.14.19) (17-alpha-hydroxyprogesterone aldolase) (EC 1.14.14.32) (CYPXVII) (Cytochrome P450 17A1) (Cytochrome P450-C17) (Cytochrome P450c17) (Steroid 17-alpha-monooxygenase)	DB00157	DB00396	DB05812
P35228	0.980026	NOS2 NOS2A	Nitric oxide synthase, inducible (EC 1.14.13.39) (Hepatocyte NOS) (HEP-NOS) (Inducible NO synthase) (Inducible NOS) (iNOS) (NOS type II) (Peptidyl-cysteine S-nitrosylase NOS2)	DB00125	DB00155	DB01110	DB01234	DB08814	DB11327
P22607	0.979717	FGFR3 JTK4	Fibroblast growth factor receptor 3 (FGFR-3) (EC 2.7.10.1) (CD antigen CD333)	DB00039	DB06589	DB08901	DB09078	DB09079	DB12010
P01137	0.979684	TGFB1 TGFB	Transforming growth factor beta-1 proprotein [Cleaved into: Latency-associated peptide (LAP); Transforming growth factor beta-1 (TGF-beta-1)]	DB00070	DB06205	DB10770	DB10772
P42261	0.978624	GRIA1 GLUH1 GLUR1	Glutamate receptor 1 (GluR-1) (AMPA-selective glutamate receptor 1) (GluR-A) (GluR-K1) (Glutamate receptor ionotropic, AMPA 1) (GluA1)	DB00142	DB00228	DB00753	DB00898	DB01028	DB01189	DB01236	DB08883	DB13146
P16671	0.978542	CD36 GP3B GP4	Platelet glycoprotein 4 (Fatty acid translocase) (FAT) (Glycoprotein IIIb) (GPIIIB) (Leukocyte differentiation antigen CD36) (PAS IV) (PAS-4) (Platelet collagen receptor) (Platelet glycoprotein IV) (GPIV) (Thrombospondin receptor) (CD antigen CD36)
P40145	0.978173	ADCY8	Adenylate cyclase type 8 (EC 4.6.1.1) (ATP pyrophosphate-lyase 8) (Adenylate cyclase type VIII) (Adenylyl cyclase 8) (AC8) (Ca(2+)/calmodulin-activated adenylyl cyclase)
P51828	0.978126	ADCY7 KIAA0037	Adenylate cyclase type 7 (EC 4.6.1.1) (ATP pyrophosphate-lyase 7) (Adenylate cyclase type VII) (Adenylyl cyclase 7)
Q13635	0.977882	PTCH1 PTCH	Protein patched homolog 1 (PTC) (PTC1)
P06241	0.977221	FYN	Tyrosine-protein kinase Fyn (EC 2.7.10.2) (Proto-oncogene Syn) (Proto-oncogene c-Fyn) (Src-like kinase) (SLK) (p59-Fyn)	DB01254	DB12010
P10275	0.976858	AR DHTR NR3C4	Androgen receptor (Dihydrotestosterone receptor) (Nuclear receptor subfamily 3 group C member 4)	DB00255	DB00367	DB00396	DB00421	DB00499	DB00621	DB00623	DB00624	DB00648	DB00655	DB00665	DB00675	DB00687	DB00957	DB00984	DB01026	DB01063	DB01128	DB01185	DB01395	DB01406	DB01420	DB01428	DB01608	DB01708	DB02266	DB04839	DB06412	DB06710	DB06713	DB08604	DB08804	DB08867	DB08899	DB09086	DB09123	DB09371	DB09389	DB11064	DB11219	DB11619	DB11901	DB13155	DB13943	DB13944	DB13946
P09237	0.976457	MMP7 MPSL1 PUMP1	Matrilysin (EC 3.4.24.23) (Matrin) (Matrix metalloproteinase-7) (MMP-7) (Pump-1 protease) (Uterine metalloproteinase)
Q13467	0.976455	FZD5 C2orf31	Frizzled-5 (Fz-5) (hFz5) (FzE5)
Q9UP38	0.976324	FZD1	Frizzled-1 (Fz-1) (hFz1) (FzE1)
Q16620	0.976064	NTRK2 TRKB	BDNF/NT-3 growth factors receptor (EC 2.7.10.1) (GP145-TrkB) (Trk-B) (Neurotrophic tyrosine kinase receptor type 2) (TrkB tyrosine kinase) (Tropomyosin-related kinase B)	DB00321	DB12010	DB14723
P04839	0.976013	CYBB NOX2	Cytochrome b-245 heavy chain (EC 1.-.-.-) (CGD91-phox) (Cytochrome b(558) subunit beta) (Cytochrome b558 subunit beta) (Heme-binding membrane glycoprotein gp91phox) (NADPH oxidase 2) (Neutrophil cytochrome b 91 kDa polypeptide) (Superoxide-generating NADPH oxidase heavy chain subunit) (gp91-1) (gp91-phox) (p22 phagocyte B-cytochrome)	DB00514
P01375	0.975773	TNF TNFA TNFSF2	Tumor necrosis factor (Cachectin) (TNF-alpha) (Tumor necrosis factor ligand superfamily member 2) (TNF-a) [Cleaved into: Tumor necrosis factor, membrane form (N-terminal fragment) (NTF); Intracellular domain 1 (ICD1); Intracellular domain 2 (ICD2); C-domain 1; C-domain 2; Tumor necrosis factor, soluble form]	DB00005	DB00051	DB00065	DB00608	DB00668	DB00852	DB01041	DB01296	DB01407	DB01427	DB02325	DB05676	DB06674	DB08904	DB08910	DB10770	DB10772	DB11967	DB13751
P36897	0.975739	TGFBR1 ALK5 SKR4	TGF-beta receptor type-1 (TGFR-1) (EC 2.7.11.30) (Activin A receptor type II-like protein kinase of 53kD) (Activin receptor-like kinase 5) (ALK-5) (ALK5) (Serine/threonine-protein kinase receptor R4) (SKR4) (TGF-beta type I receptor) (Transforming growth factor-beta receptor type I) (TGF-beta receptor type I) (TbetaR-I)	DB12010
Q9NPG1	0.975469	FZD3	Frizzled-3 (Fz-3) (hFz3)
P43088	0.975457	PTGFR	Prostaglandin F2-alpha receptor (PGF receptor) (PGF2-alpha receptor) (Prostanoid FP receptor)	DB00287	DB00654	DB00905	DB01160	DB08819	DB11660
P30872	0.975223	SSTR1	Somatostatin receptor type 1 (SS-1-R) (SS1-R) (SS1R) (SRIF-2)	DB00104	DB06663	DB09099	DB13985
P16871	0.975185	IL7R	Interleukin-7 receptor subunit alpha (IL-7 receptor subunit alpha) (IL-7R subunit alpha) (IL-7R-alpha) (IL-7RA) (CDw127) (CD antigen CD127)
P04629	0.975168	NTRK1 MTC TRK TRKA	High affinity nerve growth factor receptor (EC 2.7.10.1) (Neurotrophic tyrosine kinase receptor type 1) (TRK1-transforming tyrosine kinase protein) (Tropomyosin-related kinase A) (Tyrosine kinase receptor) (Tyrosine kinase receptor A) (Trk-A) (gp140trk) (p140-TrkA)	DB00321	DB00619	DB08896	DB12010	DB13926	DB14723
P19235	0.975074	EPOR	Erythropoietin receptor (EPO-R)	DB00012	DB00016	DB08894	DB09107
Q05586	0.974716	GRIN1 NMDAR1	Glutamate receptor ionotropic, NMDA 1 (GluN1) (Glutamate [NMDA] receptor subunit zeta-1) (N-methyl-D-aspartate receptor subunit NR1) (NMD-R1)	DB00142	DB00454	DB01043	DB01173	DB03929	DB06151	DB08954	DB00659	DB09409	DB09481	DB13146	DB00289	DB00312	DB00418	DB00996	DB01174	DB01708	DB04896
P49327	0.974302	FASN FAS	Fatty acid synthase (EC 2.3.1.85) [Includes: [Acyl-carrier-protein] S-acetyltransferase (EC 2.3.1.38); [Acyl-carrier-protein] S-malonyltransferase (EC 2.3.1.39); 3-oxoacyl-[acyl-carrier-protein] synthase (EC 2.3.1.41); 3-oxoacyl-[acyl-carrier-protein] reductase (EC 1.1.1.100); 3-hydroxyacyl-[acyl-carrier-protein] dehydratase (EC 4.2.1.59); Enoyl-[acyl-carrier-protein] reductase (EC 1.3.1.39); Ole…	DB01083
P48357	0.974104	LEPR DB OBR	Leptin receptor (LEP-R) (HuB219) (OB receptor) (OB-R) (CD antigen CD295)	DB09046
P23229	0.973896	ITGA6	Integrin alpha-6 (CD49 antigen-like family member F) (VLA-6) (CD antigen CD49f) [Cleaved into: Integrin alpha-6 heavy chain; Integrin alpha-6 light chain; Processed integrin alpha-6 (Alpha6p)]
P06756	0.973472	ITGAV MSK8 VNRA VTNR	Integrin alpha-V (Vitronectin receptor) (Vitronectin receptor subunit alpha) (CD antigen CD51) [Cleaved into: Integrin alpha-V heavy chain; Integrin alpha-V light chain]	DB00098
P20309	0.973357	CHRM3	Muscarinic acetylcholine receptor M3	DB00185	DB00193	DB00202	DB00246	DB00280	DB00321	DB00332	DB00334	DB00340	DB00342	DB00363	DB00376	DB00383	DB00387	DB00408	DB00411	DB00420	DB00424	DB00434	DB00458	DB00462	DB00477	DB00496	DB00517	DB00540	DB00572	DB00599	DB00622	DB00715	DB00725	DB00729	DB00747	DB00777	DB00785	DB00809	DB00835	DB00934	DB00986	DB01019	DB01036	DB01062	DB01069	DB01085	DB01142	DB01151	DB01224
Q14332	0.97276	FZD2	Frizzled-2 (Fz-2) (hFz2) (FzE2)
P14416	0.972427	DRD2	D(2) dopamine receptor (Dopamine D2 receptor)	DB00182	DB00246	DB00248	DB00268	DB00334	DB00363	DB00370	DB00372	DB00391	DB00408	DB00409	DB00413	DB00420	DB00433	DB00450	DB00458	DB00477	DB00490	DB00502	DB00508	DB00540	DB00543	DB00555	DB00568	DB00589	DB00623	DB00679	DB00696	DB00714	DB00726	DB00734	DB00777	DB00805	DB00831	DB00850	DB00875	DB00915	DB00933	DB00934	DB00988	DB01043	DB01063	DB01069	DB01100	DB01142	DB01151
Q92633	0.972077	LPAR1 EDG2 LPA1	Lysophosphatidic acid receptor 1 (LPA receptor 1) (LPA-1) (Lysophosphatidic acid receptor Edg-2)
P33681	0.971558	CD80 CD28LG CD28LG1 LAB7	T-lymphocyte activation antigen CD80 (Activation B7-1 antigen) (BB1) (CTLA-4 counter-receptor B7.1) (B7) (CD antigen CD80)	DB01281	DB06681	DB11714
O14786	0.971347	NRP1 NRP VEGF165R	Neuropilin-1 (Vascular endothelial cell growth factor 165 receptor) (CD antigen CD304)	DB00039	DB04895
P10912	0.971177	GHR	Growth hormone receptor (GH receptor) (Somatotropin receptor) [Cleaved into: Growth hormone-binding protein (GH-binding protein) (GHBP) (Serum-binding protein)]	DB00052	DB00082	DB09098
Q9UNQ0	0.970853	ABCG2 ABCP BCRP BCRP1 MXR	ATP-binding cassette sub-family G member 2 (Breast cancer resistance protein) (CDw338) (Mitoxantrone resistance-associated protein) (Placenta-specific ATP-binding cassette transporter) (Urate exporter) (CD antigen CD338)	DB00482	DB11995
P43220	0.970639	GLP1R	Glucagon-like peptide 1 receptor (GLP-1 receptor) (GLP-1-R) (GLP-1R)	DB00040	DB01276	DB06655	DB09043	DB09045	DB09265	DB13928
O60503	0.969842	ADCY9 KIAA0520	Adenylate cyclase type 9 (EC 4.6.1.1) (ATP pyrophosphate-lyase 9) (Adenylate cyclase type IX) (ACIX) (Adenylyl cyclase 9) (AC9)
P10415	0.969719	BCL2	Apoptosis regulator Bcl-2	DB01050	DB01229	DB01248	DB01367	DB06756	DB08871	DB09213	DB09401	DB11581
P53779	0.969576	MAPK10 JNK3 JNK3A PRKM10 SAPK1B	Mitogen-activated protein kinase 10 (MAP kinase 10) (MAPK 10) (EC 2.7.11.24) (MAP kinase p49 3F12) (Stress-activated protein kinase 1b) (SAPK1b) (Stress-activated protein kinase JNK3) (c-Jun N-terminal kinase 3)	DB12010
Q8WTV0	0.968614	SCARB1 CD36L1 CLA1	Scavenger receptor class B member 1 (SRB1) (CD36 and LIMPII analogous 1) (CLA-1) (CD36 antigen-like 1) (Collagen type I receptor, thrombospondin receptor-like 1) (SR-BI) (CD antigen CD36)	DB00144
P17301	0.968293	ITGA2 CD49B	Integrin alpha-2 (CD49 antigen-like family member B) (Collagen receptor) (Platelet membrane glycoprotein Ia) (GPIa) (VLA-2 subunit alpha) (CD antigen CD49b)
P29371	0.967519	TACR3 NK3R TAC3R	Neuromedin-K receptor (NKR) (NK-3 receptor) (NK-3R) (Neurokinin B receptor) (Tachykinin receptor 3)
P11511	0.967215	CYP19A1 ARO1 CYAR CYP19	Aromatase (EC 1.14.14.14) (CYPXIX) (Cytochrome P-450AROM) (Cytochrome P450 19A1) (Estrogen synthase)	DB00184	DB00357	DB00655	DB00894	DB00990	DB01006	DB01026	DB01217
P50281	0.967197	MMP14	Matrix metalloproteinase-14 (MMP-14) (EC 3.4.24.80) (MMP-X1) (Membrane-type matrix metalloproteinase 1) (MT-MMP 1) (MTMMP1) (Membrane-type-1 matrix metalloproteinase) (MT1-MMP) (MT1MMP)
O43306	0.96711	ADCY6 KIAA0422	Adenylate cyclase type 6 (EC 4.6.1.1) (ATP pyrophosphate-lyase 6) (Adenylate cyclase type VI) (Adenylyl cyclase 6) (Ca(2+)-inhibitable adenylyl cyclase)
P08183	0.966851	ABCB1 MDR1 PGY1	Multidrug resistance protein 1 (EC 7.6.2.2) (ATP-binding cassette sub-family B member 1) (P-glycoprotein 1) (CD antigen CD243)	DB00482	DB00778	DB00813	DB09031	DB11635
P54762	0.966608	EPHB1 ELK EPHT2 HEK6 NET	Ephrin type-B receptor 1 (EC 2.7.10.1) (ELK) (EPH tyrosine kinase 2) (EPH-like kinase 6) (EK6) (hEK6) (Neuronally-expressed EPH-related tyrosine kinase) (NET) (Tyrosine-protein kinase receptor EPH-2)	DB12010
P06239	0.966391	LCK	Tyrosine-protein kinase Lck (EC 2.7.10.2) (Leukocyte C-terminal Src kinase) (LSK) (Lymphocyte cell-specific protein-tyrosine kinase) (Protein YT16) (Proto-oncogene Lck) (T cell-specific protein-tyrosine kinase) (p56-LCK)	DB01254	DB08901	DB09079	DB12010
P35368	0.966231	ADRA1B	Alpha-1B adrenergic receptor (Alpha-1B adrenoreceptor) (Alpha-1B adrenoceptor)	DB00211	DB00246	DB00248	DB00298	DB00321	DB00334	DB00346	DB00363	DB00368	DB00388	DB00408	DB00420	DB00457	DB00458	DB00477	DB00540	DB00575	DB00590	DB00622	DB00661	DB00668	DB00679	DB00692	DB00696	DB00706	DB00723	DB00726	DB00734	DB00745	DB00777	DB00800	DB00908	DB00925	DB00935	DB01136	DB01142	DB01149	DB01162	DB01186	DB01200	DB01224	DB01238	DB01267	DB01403	DB01576	DB01579
P29474	0.966218	NOS3	Nitric oxide synthase, endothelial (EC 1.14.13.39) (Constitutive NOS) (cNOS) (EC-NOS) (Endothelial NOS) (eNOS) (NOS type III) (NOSIII)	DB00125	DB00155	DB00360	DB01110	DB05676
P35348	0.966181	ADRA1A ADRA1C	Alpha-1A adrenergic receptor (Alpha-1A adrenoreceptor) (Alpha-1A adrenoceptor) (Alpha-1C adrenergic receptor) (Alpha-adrenergic receptor 1c)	DB00211	DB00215	DB00246	DB00248	DB00298	DB00321	DB00334	DB00346	DB00363	DB00368	DB00370	DB00388	DB00408	DB00420	DB00449	DB00450	DB00457	DB00458	DB00477	DB00540	DB00543	DB00555	DB00575	DB00590	DB00610	DB00622	DB00656	DB00661	DB00668	DB00679	DB00692	DB00696	DB00699	DB00706	DB00723	DB00726	DB00734	DB00751	DB00777	DB00797	DB00800	DB00831	DB00852	DB00865	DB00875	DB00908
P35408	0.966005	PTGER4 PTGER2	Prostaglandin E2 receptor EP4 subtype (PGE receptor EP4 subtype) (PGE2 receptor EP4 subtype) (Prostanoid EP4 receptor)	DB00917	DB00929	DB11113
P26006	0.965651	ITGA3 MSK18	Integrin alpha-3 (CD49 antigen-like family member C) (FRP-2) (Galactoprotein B3) (GAPB3) (VLA-3 subunit alpha) (CD antigen CD49c) [Cleaved into: Integrin alpha-3 heavy chain; Integrin alpha-3 light chain]
P04150	0.964811	NR3C1 GRL	Glucocorticoid receptor (GR) (Nuclear receptor subfamily 3 group C member 1)	DB00180	DB00223	DB00240	DB00253	DB00288	DB00324	DB00351	DB00394	DB00396	DB00421	DB00443	DB00547	DB00588	DB00591	DB00596	DB00620	DB00635	DB00663	DB00687	DB00741	DB00764	DB00769	DB00834	DB00838	DB00846	DB00860	DB00896	DB00959	DB01013	DB01047	DB01130	DB01185	DB01222	DB01234	DB01260	DB01380	DB01410	DB06781	DB08867	DB08906	DB09091	DB09095	DB11619	DB13158	DB14512	DB14539
P17948	0.964793	FLT1 FLT FRT VEGFR1	Vascular endothelial growth factor receptor 1 (VEGFR-1) (EC 2.7.10.1) (Fms-like tyrosine kinase 1) (FLT-1) (Tyrosine-protein kinase FRT) (Tyrosine-protein kinase receptor FLT) (FLT) (Vascular permeability factor receptor)	DB00398	DB01268	DB06589	DB06626	DB08896	DB09078	DB09079	DB10770	DB12010
[truncated: 54 more columns]
